# Supplementary material for: Repellents Inhibit P450 Enzymes in Stegomyia (Aedes) aegypti
Source: PLoS One. 2012 Nov 13;7(11):e48698. doi: 10.1371/journal.pone.0048698 (PMC3496720; doi:10.1371/journal.pone.0048698)
Supplement: Supplementary Figures S1 — The fitted model for each oil, the observed data, the 95% confidence interval around the fitted model and the estimated EC50 are shown in Supplementary Figures; S1, ATbyW02L; S2, ATnaW02B; S3, ATsaW13B; S4, VEbgW01E; S5, LMmeW02H; S6, LTcuW24E; S7, VEbgW01E; S8, VEboW02E; S9, VEbyW06B; S10, VenaW02B; S11, VEsaWCR-01; S12, VEsaWCR-02. (ZIP) [file pone.0048698.s001.zip]

Archive with 12 entries (12 files):
- Fig S1.tif
- Fig S2.tif
- Fig S3.tif
- Fig S4.tif
- Fig S5.tif
- Fig S6.tif
- Fig S7.tif
- Fig S8.tif
- Fig S9.tif
- Fig S10.tif
- Fig S11.tif
- Fig S12.tif
